# Supplementary material for: IL6 supports long-term expansion of hepatocytes in vitro
Source: Nat Commun. 2022 Nov 29;13:7345. doi: 10.1038/s41467-022-35167-8 (PMC9708838; doi:10.1038/s41467-022-35167-8)
Supplement: Supplementary file 3 — Source Data [file 41467_2022_35167_MOESM3_ESM.xlsx]

## Sheet: Figure 1c
Figure 1c
	Time/days	-IL6			+IL6
Cell No.(x104)	0	1.7538	1.7758	1.7387	1.6433	1.0626	1.6929
	3	0.7872	0.8345	1.0008	1.7587	1.7656	1.8086
	7	0.7843	0.0789	0.9387	6.7769	5.422	6.5081
	14	0.8733	0.9458	1.0514	23.277	20.2691	23.1553
p value (compare to ctrl)		Ctrl			<0.0001
Graphs plotted and statistical calculations in Prism 8 version 8.0.1

## Sheet: Figure 1f
Figure 1f
Cyclind1	Hepa	IL6-iHPCs(D14)	IL6-iMHs(D21)		Ki67	Hepa	IL6-iHPCs(D14)	IL6-iMHs(D21)
Positive(%)	7.5641	81.6009	34.1134		Positive(%)	0	54.6546	1.30947
	16.3194	88.9928	25.9563			2.5641	62.0818	2.25971
	16.5926	88.1248	33.3919			3.0303	64.3701	2.13519
p value (compare to ctrl)	Ctrl	<0.0001			p value(compare to ctrl)	ctrl	<0.0001
p value (compare to ctrl)		Ctrl	< 0.0001		p value (compare to ctrl)		ctrl	<0.0001
Sox9	Hepa	IL6-iHPCs(D14)	IL6-iMHs(D21)		Ck19	Hepa	IL6-iHPCs(D14)	IL6-iMHs(D21)
Positive(%)	5.97659	80.3889	0		Mean intensity(per cell)	2.15604	128.598	3.95612
	6.90484	74.4383	0			1.27622	136.639	5.02327
	7.82779	71.2332	0			0.787948	169.945	5.66101
p value(compare to ctrl)	ctrl	<0.0001			p value(compare to ctrl)	ctrl	0.0003
p value (compare to ctrl)		ctrl	< 0.0001		p value(compare to ctrl)		ctrl	0.0004
Hnf4a	Hepa	IL6-iHPCs(D14)	IL6-iMHs(D21)		Albumin	Hepa	IL6-iHPCs(D14)	IL6-iMHs(D21)
Positive(%)	95.4885	77.6279	97.6659		Mean intensity(per cell)	703.037	135.856	318.916
	91.8079	81.4751	94.6861			601.65	235.632	477.279
	95.0117	79.9109	96.93			729.862	167.504	413.205
p value (compare to ctrl)	ctrl	0.0009			p value (compare to ctrl)	ctrl	0.0005
p value (compare to ctrl)		ctrl	0.0003		p value (compare to ctrl)		ctrl	0.0149
Cyp1a2	Hepa	IL6-iHPCs(D14)	IL6-iMHs(D21)		Cyp2c9	Hepa	IL6-iHPCs(D14)	IL6-iMHs(D21)
Mean intensity(per cell)	579.692	60.2489	324.284		Mean intensity(per cell)	302.084	52.2662	194.443
	464.587	67.6477	311.168			331.859	38.2075	183.417
	451.321	76.1678	345.771			321.519	79.8899	198.263
p value (compare to ctrl)	ctrl	0.0005			p value (compare to ctrl)	ctrl	<0.0001
p value (compare to ctrl)		ctrl	<0.0001		p value(compare to ctrl)		ctrl	0.0005
Graphs plotted and statistical calculations in Prism 8 version 8.0.1

## Sheet: Figure 2a
	Figure 2a
	Passage	Cell No.(x104)
	P0	10
	P1	328
	P2	2886.4
	P3	24245.8
	P4	232759
	P5	2257765
	P6	27093182
	P7	341000000
	P8	3520000000
	P9	37200000000
	P10	396000000000
	P11	5160000000000
	P12	66300000000000
	P13	736000000000000
	P14	1.15e+16
	P15	2e+17
	P16	3.35e+18
	P17	5.19e+19
	P18	6.95e+20
	P19	1.03e+22
	P20	1.78e+23
	P21	2.88e+24
	P22	4.27e+25
	P23	7.85e+26
	P24	1.26e+28
	P25	2.51e+29
	P26	4.14e+30
	P27	7.92e+31
	P28	1.46e+33
	P29	2.86e+34
	P30	5.88e+35

## Sheet: Figure 2c
Figure 2c
	Time(Days)	P5				P10				P20				P30
Cell No.(x104)	1	1.9772	1.9075	1.7994	1.7045	2.9024	3.3606	3.2165	3.321	1.4834	1.8876	2.0384	2.0725	1.9907	2.0164	1.949	1.8865
	3	13.7455	12.9477	12.523	14.0665	14.4481	13.4035	14.4497	14.0655	22.3071	23.4546	22.3232	21.4906	30.9366	32.0545	31.5382	28.72
	5	20.5648	18.6901	21.1234	21.8634	24.3735	22.4872	26.2219	24.9635	42.1552	40.966	39.9803	41.2943	43.4132	41.7029	44.6003	44.4244
	7	28.0616	26.6932	27.1979	22.5915	35.3918	33.7924	36.5004	36.5313	48.6947	50.0471	49.2439	47.346	48.6029	47.49	47.4106	48.3151

## Sheet: Figure 2e
Figure 2e
Group	Hepa	IL6-iMHs(P10)	IL6-iMHs(P30)
Aceta(ug/day/million cells)	3.93333	2.06908	3.46525
	3.66667	2.60304	2.86259
	3.66667	2.51961	3.1137
Group	Hepa	IL6-iMHs(P10)	IL6-iMHs(P30)
4'-OH-diclo(ug/day/million cells)	14.2248	24.028	18.8136
	18.7597	26.3641	22.8814
	16.0078	26.1972	26.2712
Group	Hepa	IL6-iMHs(P10)	IL6-iMHs(P30)
6β-OH-testo(ug/day/million cells)	1.06081	0.69748	0.549417
	1.10197	0.750876	0.487143
	0.969364	0.630736	0.600643
Group	Hepa	IL6-iMHs(P10)	IL6-iMHs(P30)
Albumin(ug/day/million cells)	5.48733	6.45873	3.74485
	5.55265	4.40657	5.35577
	6.27123	6.04511	4.2888
Group	Hepa	IL6-iMHs(P10)	IL6-iMHs(P30)
Urea(ug/day/million cells)	49.7129	27.9736	26.1899
	50.7364	27.3862	34.115
	48.7748	27.4596	32.6232

## Sheet: Figure 3c
Figure 3c
Group	td-Hepa	IL6-td-iMHs-clone 1(P10)	IL6-td-iMHs-clone 2(P10)	IL6-td-iMHs-clone 3(P10)
Albumin(ug/day/million cells)	6.88557	5.23918	4.82165	5.23402
	6.02474	4.9634	4.66443	5.06649
	6.59691	4.79588	5.2134	4.4299
	6.10206	4.92732	4.35515	4.41186
Group	td-Hepa	IL6-td-iMHs-clone 1(P10)	IL6-td-iMHs-clone 2(P10)	IL6-td-iMHs-clone 3(P10)
Urea(ug/day/million cells)	49.1149	21.3671	28.3617	21.5366
	50.1511	26.497	28.3617	19.8334
	59.9948	30.7347	27.0363	20.2119
	59.4767	28.5043	24.3857	23.9969

## Sheet: Figure 3f
Figure 3f
Group	td-Hepa	IL6-td-iMHs-clone 1(P10)	IL6-td-iMHs-clone 2(P10)	IL6-td-iMHs-clone 3(P10)
Albumin(Mean intensity per cell)	178.304	185.926	114.489	116.403
	180.638	71.6448	111.721	164.612
	202.62	29.6768	139.312	222.787
	181.262	37.4529	94.1555	118.213
	197.239	39.4406	98.2486	147.249
	168.361	107.57	130.022	211.656
	141.711	288.853	121.175	156.239
	133.572	186.66	127.892	178.934
Group	td-Hepa	IL6-td-iMHs-clone 1(P10)	IL6-td-iMHs-clone 2(P10)	IL6-td-iMHs-clone 3(P10)
Hnf4a(Positive%)	96.1353	92.1478	87.2093	97.1056
	91.0638	89.1713	88.9527	95.6923
	93.1372	85.4701	90.8964	98.9394
	93.5484	85.73	84.1699	98.626
	95.6772	86.0492	88.0466	95.1104
	94.3574	82.0981	88.7725	99.3994
	94.362	89.9568	87.5902	96.7846
	95.8209	83.3922	85.7531	97.4874

## Sheet: Figure 4b
Figure 4b	Time(days)	Non-trans-Fah-/-(D28,n=9)									td-Hepa-Fah-/-(D63,n=11)											IL6-td-iMHs-Fah-/-(D63,n=16）																IL6-td-iMHs-clone-1-Fah-/-(D63,n=18）
Body weight change(%)	0	0	0	0	0	0	0	0	0	0	0	0	0	0	0	0	0	0	0	0	0	0	0	0	0	0	0	0	0	0	0	0	0	0	0	0	0	0	0	0	0	0	0	0	0	0	0	0	0
	7	-6.63355	-7.75172	-10.3381	-5.99747	-8.38798	-4.21176	-2.5878	-7.42911	-4.50029	-4.38095	-7.22714	-4.74968	-2.2862	-4.34262	-4.38001	-2.7345	-6.07223	-1.7353	-4.27374	-5.40754	-6.96	-6.17	-11.53	-3.19	-6.26	-0.54	-2.61	-1.38236	-4.88559	-0.75	-14.7727	-2.65252	-2.76942	-4.55041	-4.27673	-7.75612	-8.26	-6.38	5.04	-4.59	-11.51	-2.27	-1.74	-3.45	7.1	-1.46	3.83	-3.45
	14	-21.1864	-28.0828	-24.0854	-28.6932	-28.465	-20.2106	-20.764	-23.3185	-17.4752	-14.7302	-17.7876	-11.8357	-9.31414	-9.7634	-13.0475	-9.15739	-14.5733	-8.57291	-15.5307	-9.97098	-20.76	-15.79	-15.69	-10.39	-17.89	-7.62	-10.4	-16.2842	-22.7582	-12.9062	-15.7386	-12.3342	-7.13426	-29.2098	-8.61635	-3.56698	-14.2	-19.87	-10.61	-17.24	-21.97	-12.27	-14.19	-20.28	-11.8	-14.6	-13.19	-15.38
	21	-36.0023		-40.133		-47.9672	-27.8152	-31.7314	-31.3804	-36.7329	-31.0159		-18.4596	-20.8298	-19.1075	-17.9519	-13.5771	-13.0074	-17.2494	-15.3631	-18.4912	-39.15	-30.1	-28.89	-28.93	-33.5	-20.5	-21.63	-12.7454	-16.1719	-13.2188	-17.7557	-13.5279	-15.2017	-16.9755	-8.30189	-10.9913	-30.1	-34.25	-25.95	-34.61		-10.68	-1.56	-10.35	1.82	-4.03	-1.21	-16.45
	28			-51.1364				-44.3623	-39.3954				-18.8447	-18.1202	-18.4187	-18.1986	-15.5167	-24.3848	-18.648	-15.2235	-16.1699	-26.7	-19.73	-18.17	-8.06	-10.44	-26.8	-25.58	-24.5784	-24.4589	-25.4375	-28.0398		-27.1222	-26.7847	-18.0503	6.80216	-13.72	-15.6	-9.19	-14.42		-0.58	-2.79	-7.65	5.37	-0.41	-3.63	1.95
	35												-13.2734	-10.2738	-17.2207	-14.9291	-9.76153	-18.3765	-13.5457	-11.0056	-11.158	-23.3	-20.56	-20.76	-27.64	-32.58	1.03	-1.8	-7.87946	-8.78169	-5.75			-29.5605			-2.07383	-11.23	-8.44	-9.19	-22.99		-8.7	-4.53	-7.51	-7.53	-8.38	-11.98	3.8
	42												-10.3209	-4.82642	-9.43396	-7.86552	-0.31797	-0.25567	-8.18441	-9.27374	-6.04062	-16.65	-14.74	-16.69	-30.36	-31.49	-7.49	-15.46	-17.9707	-18.3055	-13.2812			-25.4365			-4.18913	-0.13	8.98	0	-11.36		2.71	-1.69	-0.98	5.71	4.49	-2.1	-11.01
	49												-10.7317	-2.96359	-7.72686	-6.04565	1.46264	-1.72579	-5.85341	-7.90503	-4.90636	-1.12	-0.92	-5.6	-24.19	-26.85	-10.66	-14.27	-29.5272	-32.9932	-28.0938			-23.0584			2.94484	5.64	14.03	3.31	-4.59		8.79	-0.23	6.15	13.91	11.35	4.31	-4.33
	56												-7.31707	-0.02822	-2.66547	0.339297	3.49762	1.2464	-4.403	-6.08939	-6.40992	13.71	6.82	3.68	-8.84	-10.93	-6.46	-20.6		-17.1923	-11.3438			-23.1186			11.4475	14.98	17.08	7.1	4.79		12.61	7.88	3.68	17.65	15.56	3.59	10.17
	63												-4.08216	2.42732	-2.51572	-1.72733	3.56121	2.1093	-1.9684	-6.28492	-6.067	15.67	13.78	10.14	7.59	-0.84	-1.77	-16.11		-21.0575	-16.4688						11.9452	9.22	12.22	9.06	9.93		17.1	7.65	16.74	10.79	12.59	6.37	19.32
p value compare to ctrl		ctrl									<0.0001											<0.0001																<0.0001
Graphs plotted and statistical calculations in Prism 8 version 8.0.1
[truncated: 6 more columns]

## Sheet: Figure 4c
	Figure 4c
		Non-trans-Fah-/-(D28,n=9)	td-Hepa-Fah-/-(D63,n=11)	IL6-td-iMHs-Fah-/-(D63,n=16）	IL6-td-iMHs-clone-1-Fah-/-(D63,n=18）
	63			0
	63			0
	63			0
	63			0
	63			0
	17				1
	63				0
	63				0
	63				0
	63				0
	63			0	0
	63			0	0
	63				0
	63				0
	63				0
	63				0
	63				0
	63				0
	63				0
	63				0
	63				0
	63				0
	63				0
	15	1
	16	1
	22	1
	23	1
	23	1
	29	1
	29	1
	30	1
	26	1
	28			1
	35			1
	35			1
	35			1
	35			1
	63			0
	63			0
	56			1
	63			0
	16		1
	23		1
	63		0
	63		0
	63		0
	63		0
	63		0
	63		0
	63		0
	63		0
	63		0
p value compare to ctrl		ctrl	0.0004	<0.0001	<0.0001
Graphs plotted and statistical calculations in Prism 8 version 8.0.1

## Sheet: Figure 4e
Figure 4e
Group	Alb-td mice(n=2)	Before-trans-Fah-/-(D0,n=3)	Non-trans-Fah-/-(D28,n=3)	td-Hepa-Fah-/-(D63,n=3)	IL6-td-iMHs-Fah-/-(D63,n=6)	IL6-td-iMHs-clone-1-Fah-/-(D63,n=7)
tdTomato area(%)	99.0355	0	0	93.9161	92.9325	92.2594
	97.7485	0	0	95.1672	91.0046	91.8675
		0	0	94.9415	86.2163	91.635
					91.9983	91.9576
					91.4365	84.7364
					91.2479	82.2296
						89.2656

[truncated: 29 more sheets: Figure 4f, Figure 4i, Figure 5b, Figure 5d, Figure 5f, Figure 5g, Figure 6b, Figure 6c, Figure 6d, Figure 6e, Figure 6f, Figure 6g, Figure 6i, Figure 6j, Sup.Fig.1b, Sup.Fig.1d, Sup.Fig.2b, Sup.Fig.2d, Sup.Fig.2f, Sup.Fig.3b …]
